# Supplementary material for: Effect of Vitamin D Supplements on Relapse of Digestive Tract Cancer with Tumor Stromal Immune Response: A Secondary Analysis of the AMATERASU Randomized Clinical Trial
Source: Cancers (Basel). 2021 Sep 20;13(18):4708. doi: 10.3390/cancers13184708 (PMC8470811; doi:10.3390/cancers13184708)
Supplement: Supplementary file 1 [file cancers-13-04708-s001.zip]

Archive with 1 entries (1 files):
- cancers-1368359-supplementary.pdf
